# Supplementary material for: EGF-Enhanced GnRH-II Regulation in Decidual Stromal Cell Motility through Twist and N-Cadherin Signaling
Source: Int J Mol Sci. 2023 Oct 17;24(20):15271. doi: 10.3390/ijms242015271 (PMC10607070; doi:10.3390/ijms242015271)
Supplement: Supplementary file 1 [file ijms-24-15271-s001.zip]

Archive with 1 entries (1 files):
- ijms-2597160-supplementary.pdf
